# Supplementary material for: Origin and Evolution of GALA-LRR, a New Member of the CC-LRR Subfamily: From Plants to Bacteria?
Source: PLoS One. 2008 Feb 27;3(2):e1694. doi: 10.1371/journal.pone.0001694 (PMC2244805; doi:10.1371/journal.pone.0001694)
Supplement: Figure S1 — Phylogenetic tree supplemental file phymlGALA.tre, which can be viewed with ATV-forester from www.phylosoft.org/atv/ (0.04 MB TXT) [file pone.0001694.s002.txt]

((((((((((Q54VU0_DICDI/228-42:1.85445741720901580152,((((((A1CDY1_ASPCL/32-23:0.42273033034504226002,A1DCY9_9EURO/34-24:0.38884463021300497143)91:0.94413415739348505173,(((Q0V3H4_PHANO/70-26:0.94622769031328890499,Q55P97_CRYNE/9-20:0.96026228931819335166)32:0.20142978262819025148,((FBXW4_HUMAN/26-22:0.16739232147100194248,FBXW4_MOUSE/24-22:0.04770256818964049850)94:0.24956161537937640582,(Q76DV9_9CICH/1-19:0.00000121823947223981,Q76DV8_9CICH/1-19:0.00735525537020880350)100:0.74346924375360823323)98:0.91474577886786823111)10:0.33729493809795058068,(Q5D9E2_SCHJA/6-20:0.24218943912933524332,(((Q29BW5_DROPS/27-22:0.01209563131789673056,(Q9VAK7_DROME/32-22:0.00000121823947223981,(Q8T0K1_DROME/28-22:0.00000121823947223981,Q8IGU5_DROME/76-27:0.00000121823947223981)34:0.00000121823947223981)96:0.01065648090729486193)60:0.02497228897747864190,(Q16RX7_AEDAE/31-22:0.03904796101199872749,Q5TT43_ANOGA/31-22:0.00472590287319883066)92:0.05019265601223447254)98:0.20790512580298486922,((Q968Y7_CAEEL/47-24:0.00000121823947223981,(Q6A590_CAEEL/64-26:0.00000121823947223981,Q968Y8_CAEEL/30-22:0.00000121823947223981)38:0.00000121823947223981)85:0.01000617683475668075,Q61H84_CAEBR/30-22:0.00473556007204900195)100:0.40344236085132317848)68:0.11617271844184610952)90:0.51701728077517639104)3:0.13161778027234405375)0:0.19439478855645381250,(((((Q7QKJ7_ANOGA/374-57:0.00000121823947223981,Q7QNJ9_ANOGA/374-57:0.00000121823947223981)99:0.03511589478612814341,Q174S4_AEDAE/149-34:0.06352177990665262841)96:0.17260883271599108957,(Q296P4_DROPS/399-59:0.05645795623407170311,Q9VF10_DROME/399-59:0.01245132048223667430)91:0.15979672297327068842)97:0.38307705433042454901,((A1A5X2_BRARE/110-30:0.04909759921700107554,Q4S1J2_TETNG/114-31:0.12781587185353215919)59:0.04001343187467851920,((Q6ZQ36_MOUSE/144-34:0.00000121823947223981,Q5BJ29_MOUSE/112-30:0.00000121823947223981)59:0.00000121823947223981,FBXL7_HUMAN/112-30:0.00733358374031914048)82:0.04316354165599561865)91:0.28867123424163737555)65:0.27946712555326219674,((Q53G43_HUMAN/110-31:0.19259782596814539746,(FBXL6_HUMAN/110-31:0.00000121823947223981,(FBXL6_MOUSE/102-30:0.03810636873757543286,Q641W5_RAT/102-30:0.00000121823947223981)99:0.14631334189893224762)90:0.09415888385824738860)99:0.73797831075721520566,(Q16IS2_AEDAE/161-36:0.81704667034156752692,(Q28YY0_DROPS/277-47:0.05129351077516289964,(Q494G8_DROME/288-49:0.00000121823947223981,Q961T2_DROME/288-49:0.00000121823947223981)100:0.09123026408145662458)100:0.75095478846920560301)52:0.27679651895262374905)15:0.10739086491941179924)8:0.13341623996751944548)0:0.10779002254343579559,(((((Q4RJC4_TETNG/522-71:0.00000121823947223981,Q4RJC3_TETNG/25-22:0.00000121823947223981)100:0.03343668724759274458,(Q0D2D6_XENTR/482-67:0.03452863091983207622,(FBX41_MOUSE/546-74:0.00000121823947223981,(FBX41_HUMAN/548-74:0.00000121823947223981,(Q2M1V8_HUMAN/184-38:0.00000121823947223981,Q3UGY7_MOUSE/546-74:0.00000121823947223981)26:0.00000121823947223981)11:0.00000121823947223981)100:0.06739970499876073162)32:0.02726303976666194853)100:1.41666465202703339976,((YKK7_CAEEL/55-25:0.03016656951565623371,Q612M4_CAEBR/54-25:0.00000121823947223981)99:0.20980498728581953305,((((A2A525_MOUSE/25-22:0.00913218006235191893,(Q6DCN6_XENLA/23-22:0.07622242472617939135,(((((A2A524_MOUSE/23-22:0.00000121823947223981,FXL20_RAT/23-22:0.00000121823947223981)5:0.00000121823947223981,Q571F7_MOUSE/93-29:0.00000121823947223981)4:0.00000121823947223981,Q3UMN2_MOUSE/23-22:0.00000121823947223981)8:0.00000121823947223981,FXL20_MOUSE/23-22:0.00000121823947223981)47:0.00000121823947223981,((A2A522_MOUSE/9-20:0.64920793483676497715,((Q6IAN3_HUMAN/10-20:0.00000121823947223981,FBXL2_HUMAN/10-20:0.00000121823947223981)73:0.00695189189316552242,Q5R3Z8_PONPY/10-20:0.00000121823947223981)98:0.19371180989415676121)58:0.11313397367124215787,(FXL20_HUMAN/23-22:0.00000121823947223981,FXL20_BOVIN/25-22:0.00000121823947223981)55:0.00000121823947223981)25:0.00685744857946759493)51:0.08328160388814447035)35:0.01601068955058694912)56:0.23640521008791770541,Q38J52_HUMAN/23-22:0.10783218937853447650)28:0.03312265463270548660,(Q4S948_TETNG/9-20:0.02783799908904916257,((Q3TQM5_MOUSE/10-20:0.00000121823947223981,(FBXL2_MOUSE/10-20:0.00000121823947223981,Q4VA21_MOUSE/10-20:0.00000121823947223981)34:0.00000121823947223981)100:0.04842035875145389578,(Q4RNM8_TETNG/3-18:0.02009831680197472076,Q6PBJ7_BRARE/19-21:0.01781554624884938362)73:0.05540925031492808378)52:0.03508748017853199203)21:0.03550222190593994159)22:0.08664936976468720631,(Q5C3P7_SCHJA/29-22:0.51073077711413505941,(((A1Z8M8_DROME/51-24:0.00000121823947223981,Q5BI22_DROME/24-22:0.00000121823947223981)96:0.00429829840661031561,Q291I1_DROPS/12-20:0.01739287400509643283)89:0.05548291822253682837,(Q172D0_AEDAE/19-21:0.03712139737595825106,Q7Q3C3_ANOGA/3-20:0.04924651419266457691)96:0.11347474568339414869)89:0.12740500860967238217)58:0.08670058173763403597)36:0.12833521468698649848)72:0.20448728049226158610)3:0.20655255328193464215,(((Q4PBB9_USTMA/24-22:1.57186779715764957110,(Q6GPF2_XENLA/119-31:1.00193914279911577836,(Q5C3U8_SCHJA/41-23:0.22588513625195280610,Q5C3Z3_SCHJA/73-27:0.08420873934284796303)98:0.96475446097020045588)27:0.42279226542385967003)2:0.45995382130420203737,(((JHD1B_XENLA/973-118:0.00706314316578254570,(((JHD1B_MOUSE/1023-123:0.00000121823947223981,(Q641Z3_RAT/94-30:0.00000121823947223981,JHD1B_HUMAN/1050-125:0.00000121823947223981)92:0.01647074023132874196)86:0.01017349581793023858,((Q4SJB4_TETNG/577-78:0.06310474054875865602,(Q05AK2_BRARE/119-32:0.00000121823947223981,Q24JW0_BRARE/18-22:0.00000121823947223981)100:0.06715187607669831360)51:0.02381829540568441636,(((((Q63ZQ7_XENLA/331-53:0.00000121823947223981,Q6GPJ2_XENLA/117-32:0.00000121823947223981)100:0.12291996436101655654,((FXL19_HUMAN/399-59:0.00861769097750268720,FXL19_MOUSE/399-59:0.00000121823947223981)100:0.19784863610547523405,Q4SUR4_TETNG/580-78:0.29878244942096798820)40:0.05038732043089608204)52:0.07381010006898529319,((Q1RQ05_CIOIN/612-81:0.59782795214220607605,((Q295P8_DROPS/1013-121:0.03487059815665637108,JHD1_DROME/1060-125:0.01583321833157661299)96:0.15096195040004045662,Q7PUT3_ANOGA/968-116:0.18473701310971532563)96:0.53515641270643754535)20:0.15317759775842446079,(((A1A5Z7_BRARE/635-84:0.18493181084035084649,Q4T9B3_TETNG/969-117:0.35979691984987954845)79:0.08943253279391596977,JHD1A_XENTR/872-106:0.21612000225148542132)69:0.06125565502847050980,(JHD1A_MOUSE/887-108:0.00813605658989571302,JHD1A_HUMAN/888-108:0.00000121823947223981)86:0.02908335380123028974)66:0.05533020126392722976)14:0.04342923874112856325)15:0.06004122830603777355,Q4SVK4_TETNG/458-66:0.11438074690679575496)6:0.02064161100050713321,Q6NUY1_BRARE/122-32:0.07956238762920313234)4:0.01392645270708621139)13:0.03478872146588577602)14:0.05876731800598595373,(Q5I084_XENTR/97-30:0.00000121823947223981,Q6DEX8_XENTR/451-65:0.00000121823947223981)81:0.00000121823947223981)6:0.00915073134260242609)86:0.63772921086963829662,Q54FA1_DICDI/239-43:1.23928063110050490359)3:0.12244379622592303780,((((Q29GN3_DROPS/379-57:0.02530944742912305534,Q9VY46_DROME/324-52:0.04144314137149542748)96:0.29859912981819702882,(Q16GM5_AEDAE/250-44:0.00643515768217463660,Q16NM0_AEDAE/259-45:0.01579177452837625742)96:0.19583222365231947593)50:0.07819834279857709736,(A0NGJ0_ANOGA/13-21:0.23517494090482632396,Q7QFG3_ANOGA/1-19:0.36566041857603331922)99:0.54621013180766508910)48:0.16711856581150752454,((Q5U388_BRARE/264-46:0.11332309143746729929,Q4T675_TETNG/268-46:0.05614476573797997500)51:0.08279601174018681731,(Q0VD31_BOVIN/278-47:0.01027138300818744576,(FBXL4_HUMAN/278-47:0.02144583609484624481,((Q8CIC4_MOUSE/247-44:0.00000121823947223981,(Q8BH70_MOUSE/278-47:0.00000121823947223981,A2AGE9_MOUSE/278-47:0.00000121823947223981)15:0.00000121823947223981)30:0.00000121823947223981,A2AGE8_MOUSE/278-47:0.00000121823947223981)99:0.04236202638055339142)37:0.00746713617759316335)91:0.14222084358488340516)97:0.60324419471872203768)72:0.44615545878432144589)1:0.00266300678896284893)0:0.09058179135105762225,((Q7SBQ7_NEUCR/152-34:0.23595541874432979235,Q5B4J5_EMENI/167-36:0.45028274313359201164)55:0.10785172019766568752,((Q2H698_CHAGB/161-35:0.15980048257683585056,Q4I739_GIBZE/172-36:0.14302567307633340388)93:0.15539008423606198717,((Q0U0S4_PHANO/172-36:0.25968279260424215193,(Q4WI72_ASPFU/174-37:0.00000121823947223981,(A1CYY5_9EURO/174-37:0.00000121823947223981,((A1CF48_ASPCL/170-36:0.05191402720447620828,Q2UEF8_ASPOR/175-37:0.11311149794849260919)48:0.05029342101751578531,Q0C9M8_ASPTE/171-36:0.15911565493086193834)34:0.04017646899078609196)34:0.03694294819617167241)86:0.20670318349597635588)71:0.10759149736525935870,Q1E0G8_COCIM/172-36:0.42776954316419468771)78:0.17964039991252866990)76:0.19927623311620767943)65:0.51777556497818255643)0:0.03745525001895649853)0:0.10913642163741735236,Q7Q0B3_ANOGA/20-21:1.78293033648088217191)0:0.05376245462402214764)0:0.02865977240461682271,(((FBL15_ARATH/191-38:0.31677097516049734782,(Q338L7_ORYSA/151-34:0.00000121823947223981,Q8S5N8_ORYSA/211-40:0.00000121823947223981)100:0.32007185257678583135)98:1.10479939835235829726,((((Q4RTH6_TETNG/1-19:0.18515502800074984391,(Q6PHL3_BRARE/5-20:0.00000121823947223981,Q6NW97_BRARE/9-20:0.02237440042502372370)100:0.18143468934966128225)98:0.46314562468015529895,((FXL12_MOUSE/2-19:0.02115761636826645614,FXL12_HUMAN/2-19:0.00078347996199040391)59:0.07623212831851393367,FXL12_BOVIN/2-19:0.33526807487932969165)84:0.23819723440582341034)72:0.47966037549083617719,((YQOA_CAEEL/240-43:0.93456373049253016472,((Q4TD75_TETNG/12-21:0.00000121823947223981,Q4SMI3_TETNG/12-21:0.00000121823947223981)100:0.34739478663187239871,(Q4V8X1_BRARE/20-21:0.12110614459442918533,(Q5F3Z8_CHICK/20-21:0.11197958430745319491,(FXL18_HUMAN/26-22:0.02081776882254531696,(Q3U4A0_MOUSE/15-21:0.00000121823947223981,Q14BU8_MOUSE/15-21:0.00000121823947223981)100:0.05655613469908513102)93:0.07817648235442993532)96:0.25335603814502949405)87:0.16046840317731550507)96:0.45612308182029331904)26:0.13666402984747974547,((Q0IEA5_AEDAE/25-22:0.00696777010718530650,Q16LF0_AEDAE/25-22:0.00000121823947223981)100:0.55382067416742120081,Q5TNJ6_ANOGA/1-19:0.40473137307014872555)94:0.48447294007465696586)8:0.14166248103393141999)0:0.10653144431414021676,(((((Q1T3M1_MEDTR/21-21:1.28429414924079376981,(Q4RP17_TETNG/7-20:0.35120467510201786032,(Q4KLR1_XENLA/7-20:0.50637732180871519727,(Q8VE08_MOUSE/60-25:0.08630229233898584207,FBX33_HUMAN/66-26:0.24971434352007793045)62:0.15049505739041163510)95:0.46281648198882097134)99:0.65554071165282923328)14:0.29455086913751538091,((((GALA6_84-28:0.34631114456946332503,(GALA2_552-74:0.28706265773255756901,(Q68A52_RALSO/121-31:0.02113007708324859610,(GALA7_123-31:0.00000121823947223981,Q8XZN8_RALSO/121-31:0.00000121823947223981)98:0.01902005358772999519)100:0.54070128775685621925)16:0.08214900952237745579)44:0.36789471312704019601,((Q68A50_RALSO/62-25:0.00000121823947223981,(GALA5_64-25:0.00000121823947223981,Q8XYF7_RALSO/62-25:0.00000121823947223981)72:0.00876716989841394394)98:0.31417175264404495483,((GALA3_113-31:0.39340860389673865116,(Q68A35_RALSO/61-25:0.00000121823947223981,(Q8XRE0_RALSO/61-25:0.00000121823947223981,GALA1_63-15:0.00000121823947223981)33:0.00000121823947223981)98:0.50399360070013587976)79:0.26990713418591161243,GALA4_60-25:0.46721055348972845289)42:0.06136787779004303223)79:0.34147801252193965560)95:0.59350327678068925952,(Q9SFC7_ARATH/23-22:1.11795693311211241650,(Q7G8A0_ORYSA/1-19:0.00000121823947223981,(Q7G2I4_ORYSA/1-19:0.00000121823947223981,Q8W359_ORYSA/1-19:0.00000121823947223981)34:0.00000121823947223981)100:1.07006253213361102183)44:0.32509999839055236937)4:0.29656489490356113814,((((Q8LGH7_ARATH/4-20:0.00000121823947223981,Q9FGY4_ARATH/4-20:0.00759823981490275347)100:1.65074788286575913077,(A0JCB1_PRUAV/2-19:0.05339779998970081015,A0JCB4_PRUMU/2-19:0.00000121823947223981)100:0.87586968220251937289)28:0.15981332203968531824,(Q9LQL4_ARATH/2-19:1.41784824316210977813,(Q9LJC0_ARATH/1-19:0.56622363790556140550,((Q9FFS9_ARATH/3-20:1.22472407130863958358,(Q9FHK1_ARATH/1-19:0.51052440664981801888,Q9LDB2_ARATH/1-19:0.63280428988524706213)40:0.18707740726639573992)26:0.20560650805510760630,((Q9FIH1_ARATH/1-19:0.00783464606197764417,(Q058M6_ARATH/2-19:0.00000121823947223981,(Q84X17_ARATH/2-19:0.00000121823947223981,Q7XJR5_ARATH/1-19:0.00000121823947223981)41:0.00000121823947223981)100:0.11276317380404599078)94:0.40471011820759900113,Q9SLH9_ARATH/2-19:1.23110663658988461755)51:0.24237157021846406080)35:0.31444622488107959457)32:0.32618578493271033203)54:0.60337847097024444043)21:0.24891690168973842900,(((Q2QY92_ORYSA/18-21:0.12004612036557082977,Q2RB02_ORYSA/16-21:0.15243428684660942363)100:0.88253153893121760731,Q7Y161_ORYSA/4-20:1.11864956673008375532)51:0.28013338898858869408,(Q1SMV2_MEDTR/12-20:1.37027432347483690833,(FBX17_MOUSE/16-21:0.00000121823947223981,Q3V064_MOUSE/16-21:0.00000121823947223981)100:1.13230487070725027721)11:0.35591818627742327630)5:0.10724230703231549255)10:0.06371245683439258345)0:0.25492398122228443480)0:0.19104851502960776277,((Q4IBF3_GIBZE/144-34:0.15463594522104082141,Q2H6J0_CHAGB/133-33:0.23794407725346231053)100:1.23331231517921446894,(Q4HYN3_GIBZE/140-33:1.09771564176319968986,((Q08CZ1_XENTR/1-19:1.78856098598486212836,(Q1E798_COCIM/101-29:0.51897092413452494686,Q5B1I7_EMENI/101-29:0.85214036454133390563)93:0.41064983495570200889)9:0.04815916603268535767,(Q1E6Z4_COCIM/1-19:1.35285060008333313242,Q4PA76_USTMA/894-109:0.70565534086106307399)19:0.29833043938692843655)8:0.09914859786268305497)4:0.08255205886766298073)0:0.32552390937580971686)0:0.04268681637051702227,(((((POF10_SCHPO/29-22:1.25917144362751076692,(Q59MB0_CANAL/38-23:0.76153779759502093771,Q6BZ90_DEBHA/29-22:0.59977310814658413296)97:0.51295219388566426488)22:0.41830189105493842394,((Q6MA59_PARUW/125-32:0.77895873538042403883,((Q7SY92_XENLA/169-37:0.00000121823947223981,(FBX9_BOVIN/176-37:0.01500042026022541802,(Q5ZIN8_CHICK/173-37:0.05898544763646811073,FBX9_MOUSE/176-37:0.01960015332560888571)20:0.00000121823947223981)15:0.06695530012636860540)100:1.81873096524918853589,Q59UT7_CANAL/42-24:1.53726689482168565881)2:0.00000121823947223981)2:0.19541587041742258801,((((Q6FS21_CANGA/1-19:0.84686799863706785363,(Q752Y5_ASHGO/6-20:0.27847600101585356924,Q6CSY1_KLULA/4-20:0.70086130493875686831)90:0.67329975885070991737)55:0.38372836509603680533,Q7S4U8_NEUCR/5-20:1.29804720617019153650)6:0.24646136345160635228,((Q9U2N4_CAEEL/80-27:0.23497028135343273059,Q9U2N8_CAEEL/1-19:0.13586041993292219399)100:1.16759254796279265953,(Q54U73_DICDI/236-43:0.81175177904740758450,Q5BXA4_SCHJA/9-20:1.02018668484736707569)4:0.09337314412073627334)2:0.24100006152698252859)0:0.07487515617067699858,(Q0D2D2_XENTR/59-25:1.60670778410183467955,(Q54N86_DICDI/718-91:1.15837651971698107900,Q54I00_DICDI/79-27:1.34897956685742048677)15:0.30190232710274217398)0:0.00000121823947223981)0:0.05339967496011431558)0:0.03844605946741443125)0:0.04044094377413805230,((((Q1RQ01_CIOIN/104-30:1.07629116618498521518,A0JMF3_BRARE/70-26:0.50702268421729757009)55:0.24290715694594591789,((Q17BQ9_AEDAE/279-47:0.71667382442518801078,Q7PY35_ANOGA/360-55:0.47724367364920755596)49:0.13642662546165368331,(Q6NQY0_DROME/308-50:0.00000121823947223981,Q9VH60_DROME/366-56:0.00000121823947223981)100:0.64748919556901496364)44:0.18475204992460739217)56:0.25089627419045773538,(Q60WW2_CAEBR/157-35:0.04157749220099811460,Q94251_CAEEL/160-35:0.37830656365300935340)97:0.70751410643550560753)61:0.37157692526502900110,((Q75AK9_ASHGO/136-33:0.87755608264281181885,Q4P8P5_USTMA/454-65:0.90008860567790249796)37:0.33835182885482723014,(Q54GJ0_DICDI/130-32:0.82457704027673239811,YJO9_YEAST/47-24:1.04437604001380424101)18:0.12317091977265537395)4:0.27158113118264565200)2:0.16342146074899593922)0:0.06076494691420224886,(((Q4KLP5_XENLA/11-20:1.05397263664483631374,(Q7PP20_ANOGA/23-22:0.56162042284478952414,Q16HH2_AEDAE/8-20:0.26794494052084810720)94:0.55610119573859284614)5:0.18921979667979030304,((((Q23S22_TETTH/9-20:1.12278434278657135437,Q3HM49_MAYDE/1-19:1.00450082912183158435)4:0.07442218439847381184,Q17B65_AEDAE/1-19:1.23922733185078937090)1:0.00000121823947223981,((O96611_DICDI/519-71:0.00000121823947223981,Q54R82_DICDI/844-104:0.00000121823947223981)100:1.35959971717154104454,Q0IF72_AEDAE/137-33:1.02118807521601140387)27:0.47879646231516287402)0:0.12715181832910066317,(DIA2_YEAST/219-41:1.38030930403067997325,(Q17NE2_AEDAE/8-20:0.00000121823947223981,Q17NE1_AEDAE/8-20:0.00000121823947223981)100:1.01013177130392262093)5:0.25527065866181231080)0:0.00776748131961226516)0:0.15583770782257064247,((Q4IM51_GIBZE/9-20:1.15775298580579244501,A0NGS2_ANOGA/8-20:0.95045227671570431394)18:0.53078923778792796995,((Q16ZM2_AEDAE/1-19:1.09927053624912174357,((Q17MB3_AEDAE/2-19:0.83302243778738760405,Q7PH21_ANOGA/9-20:0.89909684151268787211)63:0.22706119020209000747,((Q17GY8_AEDAE/2-19:0.64547792753109412001,Q17GZ7_AEDAE/3-20:0.75248045666165541689)85:0.74737950139035647101,Q7PZY7_ANOGA/1-19:0.78231985291661876314)22:0.13136934773079125827)11:0.10220452924545306295)0:0.11428215486788188826,((((Q5XJQ3_BRARE/37-23:0.44219178912062612197,((((Q6DCX8_XENLA/39-23:0.02450639922173087140,Q28FB0_XENTR/39-23:0.00000121823947223981)84:0.01225637272337775502,(FBXL3_HUMAN/34-23:0.00000121823947223981,(FBXL3_MOUSE/34-23:0.00000121823947223981,(Q5PRF6_MOUSE/34-23:0.00000121823947223981,Q3TJJ7_MOUSE/34-23:0.00000121823947223981)35:0.00000121823947223981)93:0.01211740521804401116)85:0.01817493427482232832)80:0.02633344185408448626,(((Q5XJ37_BRARE/38-23:0.00000121823947223981,Q7T162_BRARE/38-23:0.00000121823947223981)98:0.02468400102194321863,Q4RWB5_TETNG/1-19:0.01212524096988691971)19:0.00619066467379793435,Q4SHX3_TETNG/1-19:0.05724963680658661652)16:0.01737940302100685411)19:0.01615135652733873384,(Q4SJX3_TETNG/38-23:0.04603529155034053605,(FXL21_HUMAN/40-23:0.02975405479689042024,(Q3ZBA7_BOVIN/40-23:0.09799243939135982018,FXL21_MOUSE/40-23:0.00587560419475515773)49:0.00094322522426136264)75:0.04615519259146704661)79:0.08242437248641822090)22:0.12924850362246806390)68:0.48540463682314899385,(Q5C0K7_SCHJA/1-19:1.69640591478148095028,Q60NG5_CAEBR/1-19:1.50804559625479983609)3:0.20609259368821503111)0:0.21904685973585527603,((Q7Q6X2_ANOGA/7-20:1.17897724252853430826,((Q7PZI4_ANOGA/62-25:1.07992205755122960831,Q16NN4_AEDAE/6-20:1.03444668882916679387)44:0.34545824249621553959,((Q5TMR5_ANOGA/1-19:0.73408833227630199136,(Q0IEJ5_AEDAE/11-20:0.31856416514248847571,Q16NN3_AEDAE/38-23:1.02616907221636388670)20:0.17998914131025306462)48:0.15631742520126595819,(Q28Y47_DROPS/9-20:0.11829042362846230174,Q7K0V7_DROME/9-20:0.04205006464986571491)99:0.72339529819216830120)54:0.17909852512173321526)8:0.27239939210529173774)1:0.19385636879546253031,((Q17BC3_AEDAE/5-20:1.02219091911477089063,Q16EK2_AEDAE/8-20:0.89220492020662922616)34:0.48106048658048145006,Q4PCL4_USTMA/164-36:0.97063600699740026911)1:0.08597059771030819697)0:0.07341441161094609813)0:0.08952491235239454226,((((FBX39_BOVIN/14-21:0.00387401855804319533,FBX39_HUMAN/14-21:0.07992922123906059939)86:0.09852813838070326180,FBX39_RAT/14-21:0.00000121823947223981)29:0.00610692709348193644,FBX39_MOUSE/14-21:0.00000121823947223981)100:1.00072910154626759649,Q16VP3_AEDAE/1-19:1.25741414502659587527)5:0.26914053607707022486)0:0.00000121823947223981)0:0.04616181788585944912)0:0.05306145604037201813)0:0.20552812756986718612)0:0.10165281250586927220,((A1YKW0_CHICK/186-38:0.86993910677200059212,(A2AP33_MOUSE/208-40:0.00000121823947223981,(FBX18_MOUSE/208-40:0.00000121823947223981,(Q3UGP2_MOUSE/208-40:0.00000121823947223981,A2AP34_MOUSE/181-37:0.00000121823947223981)20:0.00000121823947223981)8:0.00000121823947223981)100:1.00485941316229743236)67:0.54180306940603362165,((Q5F4C2_CHICK/3-20:0.27336594766951605173,(((Q642T4_XENTR/4-20:0.00000121823947223981,Q28BQ8_XENTR/4-20:0.01499966205716188501)98:0.21496792038871290198,Q6DD10_XENLA/4-20:0.05854142603833022845)69:0.27212447428767561064,((((A2AJ36_MOUSE/4-20:0.00000121823947223981,(FBXW5_MOUSE/4-20:0.00000121823947223981,Q3U368_MOUSE/59-25:0.00000121823947223981)20:0.00000121823947223981)56:0.00827939046701239509,Q4KLI9_RAT/4-20:0.00000121823947223981)68:0.03361122751567310191,FBXW5_HUMAN/4-20:0.00000121823947223981)55:0.00000121823947223981,Q5SQ00_HUMAN/4-20:0.10644871300249057755)42:0.09220493383843696156)23:0.08359635269870631380)94:0.67563376923816331754,(Q4SJK6_TETNG/1-19:0.18074533470432369020,Q6PFV0_BRARE/2-19:0.11384065682733353342)100:1.05895246473911508467)26:0.45319046144193131376)1:0.04690091932107679634)0:0.03765872331950424756)0:0.10814702749150309491,((Q5C1D2_SCHJA/9-20:1.81628587299596144788,(((Q1S6L6_MEDTR/1-19:0.22480850874246738336,((Q9ZW88_ARATH/4-19:0.00000121823947223981,Q8GWJ9_ARATH/4-19:0.00650619474154960197)100:0.25161742867649400379,Q8RZ32_ORYSA/1-19:0.12198090379100599845)52:0.15942126089198302430)99:0.75328837444426433034,(Q9SGX3_ARATH/5-20:0.44681725740918876166,Q67UA7_ORYSA/9-20:0.54246794624907834770)98:0.53676179947026481099)58:0.51043324529754596774,(((((Q6K7R1_ORYSA/21-21:1.00740382580177167959,Q7XQF5_ORYSA/1-19:0.45241764240584197987)60:0.32524810939983389568,Q6EU59_ORYSA/18-21:1.01365888452284935717)15:0.15985893811521392771,Q6K681_ORYSA/7-20:1.22198850401435366031)11:0.14646217463943383974,(Q84ZB7_ORYSA/17-21:0.00000121823947223981,Q0D5M2_ORYSA/17-21:0.00000121823947223981)100:1.16492000646172844114)6:0.18240081027894880505,(((Q9C6I2_ARATH/32-22:1.16946268236121264650,Q8GRV1_ORYSA/29-22:0.88467488193248788875)14:0.17543534428063370378,(FB7_ARATH/5-20:1.05127109260050488615,((Q9LYZ2_ARATH/28-22:0.29493218319966868490,(Q9LYX5_ARATH/9-20:0.00000121823947223981,(Q501G5_ARATH/9-20:0.00000121823947223981,Q9FYN2_ARATH/9-20:0.00000121823947223981)32:0.00000121823947223981)100:0.45465389705650222085)57:0.11039936852589173066,(((Q2RB09_ORYSA/59-25:1.80400878584390023107,FBL25_ARATH/28-22:0.20481734470802775983)5:0.12429672204691719073,(Q9LYZ4_ARATH/11-20:0.00000121823947223981,Q8LG97_ARATH/11-20:0.00000121823947223981)100:0.29533563491352526897)5:0.14533533533789114167,(Q9SRP0_ARATH/37-23:0.00000121823947223981,Q84W80_ARATH/37-23:0.00000121823947223981)99:0.48586627542743304753)1:0.08053400158998334779)6:0.26730310284323488546)3:0.09452286557977807036)0:0.16539328612271750329,(((((((FBL26_ARATH/2-19:0.63580814527279283510,FB11_ARATH/13-21:0.54942830054768232451)66:0.40976537437621740612,(((((Q9LG01_ARATH/87-28:0.00000121823947223981,Q1PFK0_ARATH/53-25:0.00000121823947223981)100:0.10857412688014776714,FBDL1_ARATH/2-19:0.00000121823947223981)98:0.45856620778307433106,Q9LES9_ARATH/7-20:0.49042621674734981907)66:0.26961957940221964458,((Q9STQ1_ARATH/2-19:0.00000121823947223981,Q8H1R7_ARATH/2-19:0.00000121823947223981)100:0.34182830878565817478,((((Q1PEZ7_ARATH/2-19:0.00000121823947223981,(Q84X03_ARATH/2-19:0.00000121823947223981,O81021_ARATH/2-19:0.00000121823947223981)55:0.00000121823947223981)35:0.00000121823947223981,Q84X02_ARATH/2-19:0.00000121823947223981)100:0.89513177088189654906,(Q9FM89_ARATH/6-20:0.40345096165899080320,Q9FM94_ARATH/2-19:0.35473907717705577269)93:0.18895946936634738789)30:0.07620821387410749159,(((Q9SI10_ARATH/4-20:0.00000121823947223981,Q6NKX3_ARATH/13-21:0.00000121823947223981)100:0.28857045338872266971,Q9SMU0_ARATH/21-21:0.53015725412944381123)53:0.12715438295324327234,(Q501E9_ARATH/30-22:0.35067976244615339798,((Q9LXJ6_ARATH/16-21:0.00000121823947223981,Q08AA0_ARATH/21-21:0.00000121823947223981)100:0.18343284145670796237,(O81317_ARATH/62-25:0.00000121823947223981,Q8LF09_ARATH/4-20:0.00000121823947223981)100:0.25510964195017615808)100:0.30368551741922683584)23:0.03001905670801497186)53:0.09932421524299107907)12:0.10111842317756748744)15:0.16333530713461644202)19:0.15482254759571742464,((((Q9FNI8_ARATH/19-21:0.29008193042877894463,Q9FNK0_ARATH/18-21:0.16646759565166460715)92:0.31614108914302946340,Q9FZ53_ARATH/11-20:0.96054120220001382169)34:0.08383493411364414949,((Q2R916_ORYSA/101-29:0.00000121823947223981,Q9LLN6_ORYSA/101-29:0.00000121823947223981)100:0.95577278542008337059,((Q1SAG6_MEDTR/6-19:0.00000121823947223981,Q1SAG6_MEDTR/49-24:0.00000121823947223981)96:0.00000121823947223981,((Q1SAI2_MEDTR/5-19:0.00000121823947223981,Q1SAI2_MEDTR/48-24:0.00000121823947223981)99:0.02093972146442778237,(Q1SAH9_MEDTR/48-24:0.00000121823947223981,Q1SAH9_MEDTR/5-19:0.00000121823947223981)97:0.01468693316333541388)52:0.00998392883577308744)100:1.05743367480627203925)18:0.26466238008756731714)10:0.18645401591875029879,Q9FNJ4_ARATH/11-20:0.44352941665594214360)14:0.34221737626979015223)1:0.14123149007061311377)1:0.10322330083949496360,(Q9ZR09_ARATH/24-22:0.80728587343701496692,Q1SVM0_MEDTR/11-20:0.54757016372502731461)20:0.07069004157229383245)0:0.15962156941188873627,(Q1SPN8_MEDTR/21-21:0.53652579530441568689,Q1T3G6_MEDTR/41-23:0.31572951766676193852)84:0.31491482401266135405)1:0.05856129787106849338,(((Q6YUC2_ORYSA/17-21:0.18264525028491224168,Q6YUC1_ORYSA/19-21:0.19812497861041644676)96:0.45890246136597989679,((Q67UT5_ORYSA/31-22:0.61425422926071582275,(Q6Z953_ORYSA/2-19:0.29817530747967491145,Q6Z954_ORYSA/27-22:0.49557229493476190330)88:0.37504310512710359315)65:0.27610504790248197038,Q6Z225_ORYSA/25-22:0.50504230981718556404)34:0.07669379479805267519)81:0.39186930094638777744,(Q8GVM0_ORYSA/28-22:1.02222722520287256920,(Q6Z062_ORYSA/16-21:0.64883538056786649317,(Q0DYH0_ORYSA/391-58:0.00000121823947223981,Q6Z891_ORYSA/38-23:0.00000121823947223981)100:0.63968935943586613391)77:0.14935214302698610056)27:0.07821938213019516417)15:0.26153642068071292215)1:0.18371250648054743282,((Q1RSZ5_MEDTR/7-20:0.28007842209270389366,(Q1SE34_MEDTR/26-22:0.21628879493468333717,(Q1RT02_MEDTR/35-23:0.11379345187813692808,Q1RT00_MEDTR/16-21:0.32781935782129895118)61:0.07447604538142200969)47:0.05290852795237278167)91:0.37158838762686929869,((Q1T6A5_MEDTR/154-35:0.10565217569133959763,Q2HS79_MEDTR/146-34:0.23866269793007277578)95:0.44179422738879126076,(Q2HS74_MEDTR/61-25:0.91471425189780197762,Q1T614_MEDTR/147-34:0.66688251095984740768)33:0.09802535460934724831)86:0.42505600306580154646)56:0.15963904947174994975)1:0.24043197918406697400,(Q2R370_ORYSA/21-21:1.11190037401442176623,(Q9LIR2_ARATH/66-26:1.11286679808419353144,((Q9FM88_ARATH/2-19:0.58000434949769008597,Q9FJT1_ARATH/15-21:0.49270510729616595613)59:0.12011816690558231591,(Q9FM91_ARATH/33-23:0.53118289414306496532,Q9LXJ7_ARATH/10-20:0.43209808666699894841)29:0.08249306110146488458)70:0.21896558435581381374)13:0.20371202019365691749)4:0.04128799124076402288)0:0.15440219329153445638)0:0.01284410055758647765)5:0.14762974581138146868)1:0.22875541746633662465)0:0.00000121823947223981,((A1C8F1_ASPCL/2-20:1.03519953373661222074,(Q6CXK2_KLULA/236-43:1.79828427509762511782,((Q4WIA1_ASPFU/4-20:0.08462225756447963598,A1CYV9_9EURO/4-20:0.00000121823947223981)100:0.62856983547115019562,Q2UEI9_ASPOR/68-27:1.00673162341511335249)57:0.13173498767110208840)15:0.07588607255680149266)8:0.29223653158173534816,((((FBW12_HUMAN/3-19:0.00000121823947223981,Q494Z0_HUMAN/3-19:0.00000121823947223981)100:1.11963374581841867972,(Q7PZH4_ANOGA/36-23:1.48739088920517104064,(((Q60YK7_CAEBR/80-27:0.06585233304557665257,FBSP1_CAEEL/80-27:0.23427755081583440111)96:0.41480575309646927629,(Q16XV7_AEDAE/7-20:0.13324910767184830473,(Q6NZ03_BRARE/40-23:0.09884133565054598058,FBSP1_MOUSE/34-23:0.07401991104724332804)73:0.16801112064594692086)49:0.06749786344841095242)96:0.93943182392497270872,Q170A1_AEDAE/1-19:1.11477321728931322298)35:0.49620266279010694088)2:0.06816775106771032211)1:0.25261302693377751805,((Q61UR3_CAEBR/88-28:0.31033403944896170712,(Q8MQ34_CAEEL/85-28:0.00000121823947223981,Q09397_CAEEL/88-28:0.00000121823947223981)100:0.26403068735068169204)100:0.58164113227927849437,Q4PD18_USTMA/9-20:1.21193645080824041749)7:0.12422367248817546559)0:0.17773064564859325509,(((Q075B2_XENLA/92-28:0.00000121823947223981,Q2VPM8_XENLA/90-28:0.00000121823947223981)100:0.44888469830308697084,(((SKP2_MOUSE/95-29:0.00000121823947223981,(Q569Z9_MOUSE/95-29:0.00000121823947223981,Q4KMS0_MOUSE/60-25:0.00000121823947223981)33:0.00000121823947223981)100:0.08133809470333686065,SKP2_HUMAN/95-29:0.06007227670195976199)100:0.26886530647758383195,(Q58HZ9_CHICK/89-28:0.00000121823947223981,Q5ZM99_CHICK/116-31:0.00000121823947223981)100:0.19248258172556176326)89:0.06161911336935539663)84:0.41129275953551830414,(((Q6XIW6_DROYA/95-29:0.04794711864495792425,(Q7YZ95_DROME/259-45:0.00000121823947223981,(Q7YZ96_DROME/237-43:0.00000121823947223981,Q9VN08_DROME/177-37:0.00000121823947223981)32:0.00000121823947223981)97:0.03133472006018948874)92:0.05281827382954984440,Q295F1_DROPS/233-43:0.10620288876818137491)89:0.20012175658394343314,(Q7QI50_ANOGA/2-19:0.45586406341888274785,(Q17B55_AEDAE/69-26:0.00000121823947223981,Q17B56_AEDAE/146-34:0.00000121823947223981)100:0.47022061122634623009)38:0.02477424699840296424)88:0.41237820084737630832)17:0.11288404530074916399)0:0.23001845627826392193)0:0.03100735211959562351)0:0.03029397124683139153)0:0.10377111844674109797)0:0.04725969339640979927)0:0.00000121823947223981,((Q9PTL5_XENLA/116-31:0.04473271360213458558,(Q5XGI3_XENTR/201-39:0.01990235361656490093,Q6INS1_XENLA/203-40:0.03944866926571310300)84:0.00000121823947223981)95:0.50517510880603544443,((Q3UC66_MOUSE/203-40:0.00905169482918035187,((Q3TAK6_MOUSE/160-35:0.00000121823947223981,(Q14CG1_MOUSE/203-40:0.00000121823947223981,FBXL5_MOUSE/203-40:0.00000121823947223981)46:0.00000121823947223981)87:0.00000121823947223981,((Q4W5A8_HUMAN/203-40:0.00000121823947223981,FBXL5_HUMAN/203-40:0.00000121823947223981)97:0.00448724773073530016,Q5R6E1_PONPY/203-40:0.13187484496167140025)72:0.03427342418776366945)33:0.00407520517151001641)98:0.21552123696782599094,(Q4RKT5_TETNG/209-40:0.16018164745373672520,Q2YDQ5_BRARE/221-41:0.39589656246315463317)68:0.07845430145190009086)94:0.63602361748526103913)61:0.48550551100107330882)0:0.10594701835459575945)0:0.11598979362792898040,(((((Q6CWE3_KLULA/686-88:0.09674042180767769561,Q756V6_ASHGO/692-88:0.21698253754663485160)99:0.59011430307789891625,Q1DYR4_COCIM/541-73:0.44437646605006242417)56:0.33195405554281592897,((Q7SFH9_NEUCR/504-70:0.70246260255557568808,A0ND50_ANOGA/8-20:1.85110167535797365268)2:0.01672887611414615797,(Q0V684_PHANO/563-76:0.39543487676000832476,(((Q2U6E6_ASPOR/538-73:0.10418785836061542072,Q5B4M0_EMENI/515-73:0.15666272173279777169)27:0.01581115573390733456,((Q4WI41_ASPFU/537-73:0.02807733960304290705,A1CZ15_9EURO/537-73:0.00000121823947223981)87:0.05871707467918545198,A1CEZ1_ASPCL/537-73:0.08046011620541232423)46:0.03388678962198976574)18:0.02719889284115002345,Q0C9Q9_ASPTE/533-73:0.06743099914858585731)71:0.17515295350673865116)30:0.06408099927813688812)5:0.13746836493627645481)12:0.20056504024210686232,Q59V20_CANAL/381-57:0.71125896329447146904)12:0.13522977540607014624,Q510I1_ENTHI/36-23:1.95315913155209508467)1:0.19757080915715455327)0:0.00000121823947223981)0:0.03995915389715429256,((((FXL17_MOUSE/80-27:0.00000121823947223981,Q3U407_MOUSE/12-20:0.06104728660632487841)100:0.73291808201127284228,(((((Q0U911_PHANO/90-28:0.25548923864585293408,(Q0CTF5_ASPTE/64-26:0.06763460570676112227,(((Q1E0Q9_COCIM/64-26:0.28200935550636885285,Q2UU24_ASPOR/65-26:0.04587566021347665862)31:0.02788938326637753831,GRRA_EMENI/65-26:0.11960478002216182181)12:0.01648769542860676132,((Q4WJH3_ASPFU/65-26:0.00724248344328046276,A1D431_9EURO/65-26:0.00000121823947223981)100:0.11460529183661738450,A1CR67_ASPCL/66-26:0.08051829873861461595)40:0.02749586461472678170)19:0.02851801695188398156)77:0.16669417032163832970)79:0.30906853691845831422,Q4IL13_GIBZE/70-26:0.11250138488394352543)33:0.07543265879329935641,((Q8X0T7_NEUCR/71-26:0.00000121823947223981,Q7RVX0_NEUCR/88-28:0.00000121823947223981)100:0.36153349257515332571,Q2GX67_CHAGB/85-28:0.11777552876853458752)38:0.03472966520063596602)78:0.42447173205341587332,(Q4PEW4_USTMA/144-34:0.39148421778764169732,(Q5KD68_CRYNE/138-33:0.00000121823947223981,Q55LN1_CRYNE/138-33:0.00000121823947223981)100:0.74729706714680776969)48:0.08159691363682668175)63:0.27379438455185212131,((Q6BGR5_DEBHA/99-29:0.07709203963050850761,Q5AK77_CANAL/107-30:0.16585122145391786863)96:0.34169969494664859111,(Q755X0_ASHGO/365-56:0.13135803798551654031,((Q6FJ52_CANGA/327-52:0.09313909374549703135,GRR1_YEAST/315-51:0.19755460156651097336)93:0.29337572599167915932,Q6CPC0_KLULA/450-64:0.20101924696728928899)81:0.17211563458273332339)98:0.60245415364309218287)76:0.19091512905712335058)51:0.46103321896021864923)2:0.06230769298689301655,((((Q9C626_ARATH/38-23:0.15366569166682500502,((Q1SK16_MEDTR/23-22:1.20616869939850679394,Q1S0B6_MEDTR/10-21:0.39223525426446848030)38:0.81404651108440884144,FBL8_ARATH/72-26:0.28271517258758477320)9:0.06610862877148164507)12:0.54766680116227006714,((Q6YUN4_ORYSA/48-24:0.24952989637773520526,(Q01J10_ORYSA/35-23:0.00000121823947223981,(Q7F8X8_ORYSA/35-23:0.00000121823947223981,Q7X785_ORYSA/35-23:0.00000121823947223981)34:0.00000121823947223981)100:0.46112188755599681222)84:0.15348885031362308196,(Q2HTR2_MEDTR/59-25:0.14507981166368763559,(Q84QE1_TOBAC/58-25:0.13792301934720949119,(SKIP2_ARATH/41-23:0.10121026540475928923,FBL16_ARATH/39-23:0.08410207866104910113)78:0.12830136135479269788)52:0.05885996036232672007)63:0.16306548371619161708)71:0.19569310494930913791)11:0.29716997066319167375,(EBF1_ARATH/62-26:0.15698154625412460983,((EBF2_ARATH/53-25:0.24856330781002244912,(Q2PQJ1_SOLLC/58-25:0.19518888782723298192,O22512_SOYBN/108-30:0.24271694391406342661)17:0.02807656997676296132)12:0.00000121823947223981,((Q1S5E5_MEDTR/63-26:0.19001493950205655681,Q1RZQ3_MEDTR/66-26:0.20429551700159012673)88:0.08819648923483358605,(Q69X07_ORYSA/75-27:1.33830999130625127869,Q6Z796_ORYSA/66-26:0.19336336948607163455)45:0.13745801342495775343)44:0.17087805808020573028)59:0.14832033605368144524)97:0.54482217232617902170)1:0.08372650806577365545,((Q8LGK0_ARATH/6-20:0.00734711268018582719,Q9C5D2_ARATH/6-20:0.00000121823947223981)100:0.61321531084990188454,(((FBL12_ARATH/13-21:0.43098983739134977267,Q53LU3_ORYSA/7-20:0.60604175122205006243)99:0.36958912335446625352,((Q1S8C5_MEDTR/21-21:0.32579892826269934991,TIR1_ARATH/4-20:0.11933691630342387058)79:0.11416407899089714428,(Q0DKP3_ORYSA/15-21:0.48301787077373509183,FB3_ARATH/5-20:0.22355002544028615419)37:0.01751973194563219080)99:0.74472669008690184356)26:0.17745944756912757079,(((Q2V2Z5_ARATH/27-22:0.00000121823947223981,Q9FGN4_ARATH/27-22:0.00000121823947223981)100:0.88752510241190818441,(Q8VYT5_ARATH/60-25:0.00000121823947223981,Q9FLR4_ARATH/60-25:0.00000121823947223981)100:0.74989092647707444872)41:0.34784790697592299358,((FBL3_ARATH/11-21:0.75181025005144785922,Q2RBJ7_ORYSA/23-22:0.72569168637886916073)48:0.24388673427445481390,(Q2QPU8_ORYSA/29-22:0.90163886714157615021,FBL14_ARATH/12-20:0.60012292308367665150)45:0.32791632654459218488)10:0.07629952452685176412)3:0.04913860608356315079)0:0.06874031624671274321)0:0.01416072448365836636)11:0.25035772023774510719)0:0.07937962608796862718,(FXL13_MOUSE/238-43:0.03041938283380242469,((Q4R306_MACFA/153-35:0.01710924216604208653,(Q8N1P0_HUMAN/80-27:0.32324053949514175432,(FXL13_HUMAN/153-35:0.00000121823947223981,Q4G192_HUMAN/243-44:0.00000121823947223981)96:0.00971297055089651029)70:0.00448095882602707069)95:0.31140753961474598732,Q5PQK0_RAT/195-39:0.04577611397351680905)31:0.03843888193275413201)95:0.92228111774396381861)0:0.00000121823947223981)0:0.06650018077032406050,((AMN1_KLULA/103-29:0.92495938347662653989,(Q6C8P5_YARLI/1-19:1.46884897920207868616,(Q1DPF9_COCIM/46-24:1.19380083345957355156,(POF3_SCHPO/134-33:1.47595040692621437550,((((A1CG38_ASPCL/139-33:0.13903581909133477801,A1D979_9EURO/139-33:0.05671724445036695900)61:0.06055296192011161427,Q0CWV6_ASPTE/137-33:0.21193074889225618773)80:0.26591530606074953447,Q5ARG7_EMENI/133-33:0.16152480703680782703)100:0.76221825204572468682,Q0U9Z0_PHANO/132-32:0.67382369547502196649)64:0.24707875340860180335)19:0.18435298707462766110)2:0.10232728006111804775)1:0.08984005945381418057)0:0.10704530137893268626,((((Q0DE98_ORYSA/33-23:0.00000121823947223981,Q5VRR5_ORYSA/20-21:0.00000121823947223981)100:0.31060433568586487407,Q9FH99_ARATH/5-20:0.18250034615700741480)96:0.59635465390056818791,((Q9SY01_ARATH/425-62:0.58510059135266656583,(((Q9SY01_ARATH/93-29:0.82205818927862284173,(Q0WRC9_ARATH/93-29:0.00000121823947223981,Q683B0_ARATH/93-29:0.00000121823947223981)100:0.14669892008328117017)43:0.19172083282168667084,Q2V3L6_ARATH/92-28:0.36025218042676232511)57:0.24529722817056170969,Q9SY03_ARATH/115-31:0.34021502491564992177)43:0.08986969477993281274)96:0.76732730760006306880,((Q60EC4_ORYSA/39-23:0.30257288054201153527,(Q8LDN3_ARATH/26-22:0.00000121823947223981,Q9LPL4_ARATH/26-22:0.00000121823947223981)100:0.07440036673001383660)90:0.43293239427610208381,FBL5_ARATH/26-22:0.52656934689770118485)89:0.26527251523097611363)7:0.02584791506293937155)4:0.24285213810131714429,((((((Q60DL3_ORYSA/131-32:0.00000121823947223981,Q10GD4_ORYSA/131-32:0.00000121823947223981)100:0.00000121823947223981,Q0DQ62_ORYSA/131-32:0.13755882683559836344)98:0.81414423065008667546,((Q5BGH7_EMENI/62-25:1.69666126105709436089,(Q070N7_9POXV/1-19:1.02233198579468997913,Q070P0_9POXV/14-21:0.84769946486129221785)72:0.46398163173536050019)6:0.24135723511008480568,(Q4P4F6_USTMA/108-30:0.97778313924800419610,Q851T1_ORYSA/3-20:1.13937592205575533022)43:0.17688190412341958657)0:0.17857935438043301413)0:0.20465308436430926231,((Q9W214_DROME/147-34:0.00000121823947223981,Q291P6_DROPS/127-32:0.02134358690043195589)91:0.14976828649696685702,(((Q7PLZ3_ANOGA/1-19:0.07348468620419301711,(((Q8QHI7_BRARE/1-19:0.00806497403911055760,(Q9PTL7_XENLA/42-23:0.14969542786700032466,(FXL14_MOUSE/3-20:0.00000121823947223981,(FXL14_HUMAN/3-20:0.00000121823947223981,Q17R01_BOVIN/3-20:0.00000121823947223981)40:0.00000121823947223981)99:0.02186287885910940740)79:0.02964367104242508072)49:0.00797238834682462323,(Q5RH13_BRARE/3-20:0.00000121823947223981,Q4RH96_TETNG/3-20:0.00799336080281794724)69:0.00000121823947223981)56:0.02891773830511215615,Q6TGX5_BRARE/3-20:0.03658207217696964747)88:0.28271236798138532631)95:0.37701731191677584354,Q16Z82_AEDAE/67-26:0.14850002757428099054)61:0.15462836210824301708,(Q4S7K0_TETNG/6-20:0.06808248701476389553,Q6AZS0_XENLA/3-20:0.06435678604109498768)92:0.14499141060323100794)77:0.12552999941160680741)87:0.32758989115950709614)0:0.21913767928561847520,(((Q6ZAX4_ORYSA/18-21:0.38507815141980161755,(FBL19_ARATH/18-21:0.26348915347215845495,Q1RZC4_MEDTR/7-20:0.23029941083917582212)91:0.19332372554395485520)99:0.55396498331482890709,(Q75J50_ORYSA/12-21:0.77485606022677300242,Q2QMC1_ORYSA/13-21:0.60762946214345725515)93:0.42454346871558007459)14:0.12949902495157192273,(((ADLO1_ARATH/45-24:0.09551593374230352151,ADLO2_ARATH/38-23:0.07605591104138888225)96:0.20543830678209012985,Q9AY55_ORYSA/59-25:0.19366873429571310194)94:0.72962817603648599807,((((Q9VTL8_DROME/280-47:0.00000121823947223981,Q8SXG5_DROME/280-47:0.00000121823947223981)100:1.12461583864636693875,(Q9VST7_DROME/8-20:0.23494384968836184990,Q29F57_DROPS/8-20:0.56827984155260069521)99:1.06874662920737795169)27:0.56594890202004910496,((Q3KPT1_XENLA/10-20:1.16132897756788167065,FBXL8_HUMAN/3-20:0.13704344139742782871)60:0.38741136212249688286,(FBXL8_BOVIN/3-20:0.05425298729199127395,(FBXL8_MOUSE/3-20:0.00000121823947223981,Q3TD55_MOUSE/3-20:0.00000121823947223981)100:0.16350235728896791998)92:0.36953587319990321980)62:0.47174378645288239653)0:0.07999506572780366864,(Q9AR34_SOLLC/25-22:0.80995438859182222746,((Q8H8E1_ORYSA/3-19:0.00000121823947223981,Q10S47_ORYSA/16-21:0.00000121823947223981)100:0.28213864441942082539,(FBL10_ARATH/21-21:0.42619129208253686558,Q1RX20_MEDTR/7-20:0.18321284300288959157)91:0.22302962942651299860)84:0.29589066773033378954)82:0.45801906743441361813)0:0.17973784380492088819)0:0.00000121823947223981)0:0.14725251939505629162)0:0.06993977475266488497,((Q67X80_ORYSA/8-20:0.43296988326783503176,(Q6Z7V6_ORYSA/10-20:0.14998715794220879305,FBW2_ARATH/8-20:0.41294747907097939521)86:0.32321073010495571243)99:0.63358432601799297146,(((FBL22_ARATH/25-22:0.28540063343526078654,((Q1S0T4_MEDTR/8-20:0.29759976111042923952,(Q1SVY1_MEDTR/17-21:1.00307563443505998180,Q2HSK3_MEDTR/30-22:0.38645774435221696974)93:0.35959546156284466489)58:0.26065342143797065599,O82023_MEDTR/15-21:0.51802383135102580969)73:0.37770601623276767178)29:0.02196591862664578829,(Q61FN9_CAEBR/358-55:1.40584330954181879747,FBL20_ARATH/17-21:0.28921780485377146519)11:0.03036170233534909307)18:0.45251692786882974362,((Q9T0C6_ARATH/12-21:1.00549810033325193181,(Q337F4_ORYSA/9-20:0.50895863567667509741,(Q8L8M6_ARATH/11-20:0.00000121823947223981,Q9M2Z5_ARATH/11-20:0.00000121823947223981)100:0.51217589775137450925)97:0.44199693482070262496)34:0.19207524438344220075,((FBL23_ARATH/179-37:0.28256762529976003906,((FBL21_ARATH/44-24:0.35871717998238028535,Q9M0U7_ARATH/38-23:0.14700479830778612200)96:0.28258732293788269008,FBL9_ARATH/19-21:0.36936401664598994543)34:0.00000121823947223981)97:0.35306735828029855995,((Q6Z071_ORYSA/37-23:0.38466433873302791069,(Q6Z072_ORYSA/25-22:0.30621614636787747310,(Q6Z846_ORYSA/20-21:0.58192558377797898306,(Q6Z1B3_ORYSA/138-33:0.49085440226798959795,Q6Z1A9_ORYSA/90-28:0.06853074059479102864)92:0.13850324184455009568)25:0.09751497521392113454)33:0.09961201602280730927)39:0.12102270411527286942,((((Q6Z944_ORYSA/19-21:0.27937657045002783907,((Q6YZX4_ORYSA/15-21:0.31359162106407867388,Q2R0P7_ORYSA/20-21:0.45189449832824418740)55:0.14648157578660869760,Q6Z950_ORYSA/17-21:0.18641734401175658054)50:0.10203238861971698770)39:0.03605692753064765332,Q6Z1A7_ORYSA/52-25:0.89700752288406160329)21:0.01733381830118187888,(Q6Z1B6_ORYSA/15-21:0.03922624277758329780,(Q6Z1B8_ORYSA/14-21:0.24498989509854912638,Q6Z1B4_ORYSA/14-21:0.35160474204006109122)88:0.22890383760681648484)96:0.30773768482061031326)42:0.14177826715828420467,Q6Z843_ORYSA/9-20:0.50458048915146169744)33:0.06807817415958099250)46:0.29392632214190922424)10:0.15893811050313497168)6:0.14956427136970512626)6:0.09514072027702971668)1:0.19672546263884721496)0:0.11812257820209060011)0:0.02548983964534708505)0:0.01857074471697504198)0:0.04496846874430530244,((Q17I20_AEDAE/453-64:1.10041100718232431888,(Q16P68_AEDAE/57-25:0.77217978685891375257,(Q29BF0_DROPS/56-25:0.08858709765339656261,(Q9VAZ0_DROME/67-26:0.00000121823947223981,Q8MSW5_DROME/67-26:0.00000121823947223981)100:0.15564526178825538461)100:1.10355265333343743883)33:0.15020229681916097420)16:0.39553234179061030895,(Q5EAS7_BRARE/1-19:0.84302803050022390163,((FXL22_MOUSE/1-19:0.04527143873791179135,FXL22_BOVIN/1-19:0.07834220727666622863)81:0.13106428136949871410,(Q4SM01_TETNG/1-19:0.36501364916462469834,Q0IHA9_XENLA/1-19:0.39926118282239420054)37:0.02345665148127223584)84:0.13649687698465101660)94:0.41191654594562437941)1:0.10426351135822943539)0:0.05761248028981371533,((A0ELV1_9SOLA/34-23:0.14758183542178862635,Q7X920_ORYSA/194-39:0.44294995421903904376)97:0.45168973121211325461,(Q7EY67_ORYSA/565-78:0.00000121823947223981,Q0J5K5_ORYSA/13-21:0.14086193473275246402)100:0.40376794007157373878)98:0.56341980460774976347)0:0.00000121823947223981,Q60Z26_CAEBR/32-23:1.64421297337824134921)0:0.04450717292228326127,(Q2QYR9_ORYSA/23-22:1.26141983620375186526,Q6NW95_BRARE/14-21:1.33355184662232795212)2:0.08684377382032057446)0:0.08588518789945016885,(((Q9VMY0_DROME/39-23:0.00000121823947223981,(Q8T0E8_DROME/39-23:0.00000121823947223981,Q0E8T8_DROME/39-23:0.00000121823947223981)32:0.00000121823947223981)100:1.07569533241456416484,((Q4RE71_TETNG/1-19:0.22701972228346822824,(Q7SZ73_XENLA/10-20:0.01297971221968120814,Q5XGC0_XENTR/10-20:0.04832544964382991942)100:0.26251194378373021721)84:0.27915260605259023530,(((A1L4J8_HUMAN/17-21:0.00000121823947223981,((FBX37_HUMAN/13-21:0.00000121823947223981,Q5JWA9_HUMAN/17-21:0.00000121823947223981)25:0.00000121823947223981,Q5JWA8_HUMAN/17-21:0.00000121823947223981)26:0.00000121823947223981)19:0.00000121823947223981,Q5JWA7_HUMAN/17-21:0.00000121823947223981)89:0.02022563214743172688,(FBX37_MOUSE/13-21:0.00000121823947223981,Q3T9R4_MOUSE/17-21:0.00000121823947223981)100:0.01180487617840266304)99:0.39185621130319014949)91:0.44652401065922631140)21:0.16561349583713219635,Q010C7_OSTTA/131-33:1.03774212133895349375)0:0.02435273609499049099)14:0.23003630250368478638,A2EIF2_TRIVA/14-21:0.98616331101890397637)100:1.00611142401072695129,Q8T2T4_DICDI/35-23:0.00000121823947223981,Q554F3_DICDI/35-23:0.00000121823947223981);
